# Supplementary material for: Harmonic radar tracking of individual melon flies, Zeugodacus cucurbitae, in Hawaii: Determining movement parameters in cage and field settings
Source: PLoS One. 2022 Nov 16;17(11):e0276987. doi: 10.1371/journal.pone.0276987 (PMC9668202; doi:10.1371/journal.pone.0276987)
Supplement: S1 Data — (XLSX) [file pone.0276987.s004.xlsx]

## Sheet: flight capacity
Time (s)	Tag	No tag
	148	4
	7	31
	42	367
	163	17
	333	26
	18	31
	223	111
	9	7
	225	186
	133	605
	408	17
	113	15
	275	41
	151	293
	194	733
	12	42
	197	113
	512	18
	194	48
	58	7
	107	335
	98	167
	74	17
	137	36
	302	203
	35	11
	269	41
	108	58
	17	34
	609	2
	25	23
	283	181
		64
	297	37
	172	29
		57
	629	838
	8	27
	51	223
	439	76

## Sheet: field cage initial
ID	rep	dist (paper, mm)	dist (m)	heading (degrees)
Fly1	1A	51.5	0	108
Fly1	1B	55	0	53
Fly1	1C	43	0	71
Fly1	1D	49.5	0	84
Fly1	1E	51	0	76
Fly1	1F	59.3	0	66
Fly1	1G	66.9	0	48
Fly1	1H	66.9	0	48
Fly1	1I	51.5	0	108
Fly1	1J	55	0	76
Fly2	2A	129	0	339
Fly2	2B	41	0	249
Fly2	2C	23	0	277
Fly2	2D	73	0	345
Fly2	2E	89	0	326
Fly2	2F	89	0	326
Fly2	2G	58	0	320
Fly2	2H	113	0	334
Fly2	2I	28	0	323
Fly2	2J	49	0	359
Fly3	3A	75	0	138
Fly3	3B	51	0	76
Fly3	3C	56	0	64
Fly3	3D	56	0	64
Fly3	3E		0	76.7778
Fly3	3F	46	0	58
Fly3	3G	67	0	43
Fly3	3H	46	0	99
Fly3	3I	50	0	82
Fly3	3J	54	0	67
Fly4	4A	54	0	211
Fly4	4B	12	0	180
Fly4	4C	95	0	153
Fly4	4D	30	0	118
Fly4	4E	53	0	134
Fly4	4F	24	0	98
Fly4	4G	102	0	168
Fly4	4H	52	0	109
Fly4	4I	14	0	133
Fly4	4J	65	0	50
Fly5	5A	55	0	209
Fly5	5B	23	0	37
Fly5	5C	45	0	355
Fly5	5D	123	0	336
Fly5	5E	60	0	1
Fly5	5F	113	0	2
Fly5	5G	95	0	329
Fly5	5H	106	0	332
Fly5	5I	21	0	17
Fly5	5J	13	0	93
Fly6	6A	103	0	14
Fly6	6B	74	0	0
Fly6	6C	51	0	76
Fly6	6D	66	0	0
Fly6	6E	84	0	331
Fly6	6F	112	0	334
Fly6	6G	83	0	349
Fly6	6H	78	0	323
Fly6	6I	131	0	340
Fly6	6J	58	0	293
Fly7	7A	47	0	254
Fly7	7B	49	0	245
Fly7	7C	99	0	189
Fly7	7D	24	0	180
Fly7	7E	24	0	180
Fly7	7F	125	0	201
Fly7	7G	124	0	161
Fly7	7H	31	0	180
Fly7	7I	54	0	237
Fly7	7J	24	0	148
Fly8	8A	22	0	270
Fly8	8B	22	0	307
Fly8	8C	40	0	263
Fly8	8D	19	0	215
Fly8	8E	45	0	278
Fly8	8F	23	0	327
Fly8	8G	35	0	289
Fly8	8H	37	0	239
Fly8	8I	49	0	247
Fly8	8J	49	0	255
Fly9	9A	20	0	297
Fly9	9B	12	0	330
Fly9	9C	25	0	225
Fly9	9D	52	0	235
Fly9	9E	109	0	341
Fly9	9F	42	0	258
Fly9	9G	36	0	273
Fly9	9H	95	0	351
Fly9	9I	28	0	359
Fly9	9J	79	0	335
Fly10	10A	130	0	157
Fly10	10B	129	0	20
Fly10	10C	46	0	119
Fly10	10D	21	0	176
Fly10	10E	130	0	158
Fly10	10F	21	0	176
Fly10	10G	21	0	176
Fly10	10H	117	0	177
Fly10	10I	38	0	232
Fly10	10J	72	0	188
Fly11	11A	31	0	137
Fly11	11B	69	0	167
Fly11	11C	65	0	157
Fly11	11D	74	0	185
Fly11	11E	79	0	201
Fly11	11F	84	0	150
Fly11	11G	45	0	111
Fly11	11H	74	0	175
Fly11	11I	22	0	269
Fly11	11J	63	0	171

## Sheet: field cage 2
ID	date	time	wind speed (m/s)	wind direction (o)	rep	feet	inches	dist (m)	truncated dist (m)	heading (o)
Fly1	2021-05-24	10:30:00	0.9	115	1A	10	7	3.2258	3	62
Fly1				2.00713	1B	11	6	3.5052	3	75
Fly1					1C	12	1	3.683	3	49
Fly1					1D	11	6	3.5052	3	62
Fly1					1E	12	1	3.683	3	110
Fly1					1F	11	1	3.3782	3	95
Fly1					1G	12	9	3.8862	3	44
Fly1					1H	26	10	8.1788	3	19
Fly1					1I	12	9	3.8862	3	44
Fly1					1J	17	5	5.3086	3	31
									3
Fly2	2021-05-24	11:10:00	2.5	45	2A	11	10	3.6068	3	64
Fly2					2B	10	11	3.3274	3	89
Fly2					2C	11	8	3.556	3	64
Fly2					2D	10	6	3.2004	3	99
Fly2					2E	10	10	3.302	3	72
Fly2					2F	11	7	3.5306	3	64
Fly2					2G	11	7	3.5306	3	111
Fly2					2H	10	11	3.3274	3	89
Fly2					2I	10	11	3.3274	3	89
Fly2					2J	10	11	3.3274	3	89
									3
Fly3	2021-05-24	14:00:00	1.3	119	3A	11	9	3.5814	3	120
Fly3					3B	12	9	3.8862	3	128
Fly3					3C	10	6	3.2004	3	89
Fly3					3D	10	8	3.2512	3	73
Fly3					3E	11	1	3.3782	3	112
Fly3					3F	10	3	3.1242	3	95
Fly3					3G	8	0	2.4384	2.4384	103
Fly3					3H	10	8	3.2512	3	89
Fly3					3I	9	6	2.8956	2.8956	59
Fly3					3J	10	9	3.2766	3	103
									2.9334
Fly4	2021-05-24	15:00:00	0.9	118	4A	27	0	8.2296	3	20
Fly4					4B	17	6	5.334	3	33
Fly4					4C	27	2	8.2804	3	15
Fly4					4D	22	7	6.8834	3	23
Fly4					4E	26	5	8.0518	3	6
Fly4					4F	14	6	4.4196	3	45
Fly4					4G	26	9	8.1534	3	15
Fly4					4H	25	9	7.8486	3	10
Fly4					4I	24	3	7.3914	3	337
Fly4					4J	25	8	7.8232	3	10
									3
Fly5	2021-05-25	09:00:00	0.7	131	5A	9	10	2.9972	2.9972	121
Fly5					5B	14	10	4.5212	3	151
Fly5					5C	16	6	5.0292	3	168
Fly5					5D	16	3	4.953	3	147
Fly5					5E	6	4	1.9304	1.9304	201
Fly5					5F	21	8	6.604	3	160
Fly5					5G	25	4	7.7216	3	172
Fly5					5H	8	1	2.4638	2.4638	130
Fly5					5I	5	8	1.7272	1.7272	189
Fly5					5J	5	7	1.7018	1.7018	189
									2.58204
Fly6	2021-05-25	09:30:00	1	138	6A	15	4	4.6736	3	40
Fly6					6B	17	3	5.2578	3	34
Fly6					6C	26	0	7.9248	3	23
Fly6					6D	17	3	5.2578	3	34
Fly6					6E	17	3	5.2578	3	34
Fly6					6F	17	3	5.2578	3	34
Fly6					6G	18	0	5.4864	3	23
Fly6					6H	14	8	4.4704	3	49
Fly6					6I	10	11	3.3274	3	79
Fly6					6J	11	2	3.4036	3	68
									3
Fly7	2021-05-25	11:15:00	0.6	107	7A	10	3	3.1242	3	99
Fly7					7B	12	3	3.7338	3	126
Fly7					7C	10	2	3.0988	3	99
Fly7					7D	14	5	4.3942	3	135
Fly7					7E	10	10	3.302	3	115
Fly7					7F	10	4	3.1496	3	107
Fly7					7G	16	4	4.9784	3	173
Fly7					7H	15	0	4.572	3	223
Fly7					7I	8	9	2.667	2.667	159
Fly7					7J	4	5	1.3462	1.3462	84
									2.80132
Fly8	2021-05-25		0.8	145	8A	23	7	7.1882	3	16
Fly8					8B	15	7	4.7498	3	41
Fly8					8C	25	3	7.6962	3	5
Fly8					8D	25	6	7.7724	3	5
Fly8					8E	17	3	5.2578	3	348
Fly8					8F	23	1	7.0358	3	334
Fly8					8G	23	0	7.0104	3	334
Fly8					8H	24	10	7.5692	3	2
Fly8					8I	23	0	7.0104	3	334
Fly8					8J	24	8	7.5184	3	334
									3
Fly9	2021-05-25	15:15:00	0		9A	8	6	2.5908	2.5908	272
Fly9					9B	27	6	8.382	3	162
Fly9					9C	6	3	1.905	1.905	5
Fly9					9D	6	2	1.8796	1.8796	223
Fly9					9E	6	3	1.905	1.905	219
Fly9					9F	6	2	1.8796	1.8796	223
Fly9					9G	5	4	1.6256	1.6256	121
Fly9					9H	6	1	1.8542	1.8542	170
Fly9					9I	6	1	1.8542	1.8542	339
Fly9					9J	8	6	2.5908	2.5908	80
									2.10848
Fly10	2021-05-12	14:45:00			10A			2.5	2.5	180
Fly10					10B			4.5	3	180
Fly10					10C			1	1	0
Fly10					10D			3	3	99
Fly10					10E			3	3	91
Fly10					10F			5	3	129
Fly10					10G			1	1	209
Fly10					10H			3	3	74
Fly10					10I			3	3	146
Fly10					10J			0.5	0.5	84
									2.3
Fly12	2021-05-18	14:45:00	0.4	43		18	1	5.5118	3	333
Fly12						7	2	2.1844	2.1844	209
Fly12						9	10	2.9972	2.9972	240
Fly12						6	2	1.8796	1.8796	340
Fly12						4	0	1.2192	1.2192	221
Fly12						6	9	2.0574	2.0574	304
Fly12						6	2	1.8796	1.8796	12
Fly12						11	0	3.3528	3	287
Fly12						10	8	3.2512	3	265
Fly12						16	8	5.08	3	322
									2.42174
Fly13	2021-05-18	15:10:00	0.5	126		6	4	1.9304	1.9304	47
Fly13						10	9	3.2766	3	270
Fly13						10	2	3.0988	3	262
Fly13						10	2	3.0988	3	295
Fly13						9	9	2.9718	2.9718	270
Fly13						14	2	4.318	3	299
Fly13						12	6	3.81	3	289
Fly13						10	1	3.0734	3	282
Fly13						9	11	3.0226	3	277
Fly13						10	4	3.1496	3	277
									2.89022
Fly14	2021-05-18	03:25:00	0.7	43		4	11	1.4986	1.4986	0
Fly14						15	11	4.8514	3	180
Fly14						11	2	3.4036	3	243
Fly14						7	9	2.3622	2.3622	128
Fly14						12	8	3.8608	3	128
Fly14						7	6	2.286	2.286	155
Fly14						7	5	2.2606	2.2606	145
Fly14						16	3	4.953	3	167
Fly14						7	7	2.3114	2.3114	128
Fly14						8	9	2.667	2.667	125
									2.53858
Fly15	2021-05-19	14:15:00	1.2	51		6	2	1.8796	1.8796	189
Fly15						17	9	5.4102	3	42
Fly15						6	4	1.9304	1.9304	152
Fly15						15	10	4.826	3	0
Fly15						16	1	4.9022	3	0
Fly15						22	10	6.9596	3	7
Fly15						6	0	1.8288	1.8288	189
Fly15						8	10	2.6924	2.6924	50
Fly15						16	4	4.9784	3	7
Fly15						16	7	5.0546	3	355
									2.63312
Fly16	2021-05-19	15:00:00	1.1	41		23	11	7.2898	3	163
Fly16						6	2	1.8796	1.8796	146
Fly16						24	7	7.493	3	165
Fly16						9	8	2.9464	2.9464	180
Fly16						19	9	6.0198	3	154
Fly16						10	9	3.2766	3	154
Fly16						6	3	1.905	1.905	180
Fly16						21	5	6.5278	3	154
Fly16						5	10	1.778	1.778	180
Fly16						5	4	1.6256	1.6256	180
									2.51346
Fly17	2021-05-24	09:25:00	0.7	147		17	7	5.3594	3	329
Fly17						5	10	1.778	1.778	282
Fly17						19	2	5.842	3	325
Fly17						11	5	3.4798	3	295
Fly17						9	9	2.9718	2.9718	300
Fly17						23	10	7.2644	3	338
Fly17						15	4	4.6736	3	311
Fly17						24	7	7.493	3	353
Fly17						16	3	4.953	3	349
Fly17						22	5	6.8326	3	330
									2.87498
Fly18	2021-05-24	08:45:00	0.9	133		7	10	2.3876	2.3876	237
Fly18						7	10	2.3876	2.3876	233
Fly18						24	10	7.5692	3	206
Fly18						12	9	3.8862	3	182
Fly18						6	6	1.9812	1.9812	223
Fly18						24	7	7.493	3	209
Fly18						4	5	1.3462	1.3462	183
Fly18						13	3	4.0386	3	173
Fly18						23	1	7.0358	3	198
Fly18						20	0	6.096	3	189
									2.61026
Fly19	2021-05-24	11:15:00	0.5	139		10	5	3.175	3	92
Fly19						4	10	1.4732	1.4732	139
Fly19						10	4	3.1496	3	84
Fly19						5	2	1.5748	1.5748	41
Fly19						7	8	2.3368	2.3368	121
Fly19						5	6	1.6764	1.6764	104
Fly19						4	6	1.3716	1.3716	90
Fly19						4	11	1.4986	1.4986	90
Fly19						9	10	2.9972	2.9972	84
Fly19						8	5	2.5654	2.5654	240
									2.1494
Fly20	2021-05-25	08:50:00	0.5	142		13	6	4.1148	3	51
Fly20						10	7	3.2258	3	100
Fly20						23	2	7.0612	3	25
Fly20						11	1	3.3782	3	74
Fly20						15	8	4.7752	3	48
Fly20						25	6	7.7724	3	28
Fly20						22	9	6.9342	3	30
Fly20						24	9	7.5438	3	209
Fly20						9	7	2.921	2.921	261
Fly20						7	6	2.286	2.286	255
									2.9207
Fly21	2021-05-25	09:45:00	0.9	131		14	0	4.2672	3	44
Fly21						25	6	7.7724	3	156
Fly21						9	9	2.9718	2.9718	89
Fly21						24	11	7.5946	3	165
Fly21						24	6	7.4676	3	185
Fly21						24	10	7.5692	3	185
Fly21						25	4	7.7216	3	181
Fly21						25	0	7.62	3	163
Fly21						24	6	7.4676	3	191
Fly21						25	8	7.8232	3	201
									2.99718
Fly22	2021-05-25	11:40:00	1.2	89		14	5	4.3942	3	172
Fly22						16	2	4.9276	3	177
Fly22						15	7	4.7498	3	177
Fly22						16	1	4.9022	3	184
Fly22						14	11	4.5466	3	174
Fly22						6	5	1.9558	1.9558	0
Fly22						14	9	4.4958	3	181
Fly22						15	2	4.6228	3	181
Fly22						26	8	8.128	3	208
Fly22						26	1	7.9502	3	175
									2.89558
Fly23	2021-05-25	14:00:00	0.8	143		6	8	2.032	2.032	165
Fly23						4	9	1.4478	1.4478	90
Fly23						6	6	1.9812	1.9812	203
Fly23						6	7	2.0066	2.0066	192
Fly23						13	8	4.1656	3	168
Fly23						23	2	7.0612	3	160
Fly23						22	0	6.7056	3	146
Fly23						27	3	8.3058	3	155
Fly23						21	2	6.4516	3	174
Fly23						22	8	6.9088	3	210
									2.54676
Fly24	2021-05-25	14:24:00	1.2	136		9	5	2.8702	2.8702	299
Fly24						6	6	1.9812	1.9812	192
Fly24						6	9	2.0574	2.0574	210
Fly24						7	5	2.2606	2.2606	231
Fly24						5	8	1.7272	1.7272	208
Fly24						6	7	2.0066	2.0066	208
Fly24						6	0	1.8288	1.8288	225
Fly24						7	0	2.1336	2.1336	218
Fly24						5	6	1.6764	1.6764	134
Fly24						6	2	1.8796	1.8796	231
									2.04216
Fly25	2021-05-25	15:10:00	0			15	11	4.8514	3	357
Fly25						10	2	3.0988	3	16
Fly25						9	2	2.794	2.794	156
Fly25						6	8	2.032	2.032	32
Fly25						11	7	3.5306	3	96
Fly25						6	11	2.1082	2.1082	22
Fly25						10	6	3.2004	3	120
Fly25						11	8	3.556	3	115
Fly25						20	2	6.1468	3	25
Fly25						8	7	2.6162	2.6162	138
									2.75504
Fly26	2021-05-25	15:34:00	0.5	150		19	1	5.8166	3	30
Fly26						14	1	4.2926	3	178
Fly26						9	3	2.8194	2.8194	264
Fly26						11	10	3.6068	3	208
Fly26						14	11	4.5466	3	180
Fly26						12	4	3.7592	3	233
Fly26						26	9	8.1534	3	199
Fly26						7	8	2.3368	2.3368	244
Fly26						13	6	4.1148	3	180
Fly26						11	3	3.429	3	158
									2.91562

## Sheet: papaya field
ID	Step	date	time	feet	inches	dist (m)	heading (o)	wind (o)
Fly1	Start	2021-06-11	09:20:00
Fly1	1A	2021-06-11	09:23:00	4	2	1.27	104	230
Fly1	1B	2021-06-11	09:23:00	5	9	1.7526	103
Fly1	1C	2021-06-11	09:33:00	1	10	0.5588	149
Fly1	1D	2021-06-11	09:42:00	34	0	10.3632	102
Fly1	1E	2021-06-11	09:48:00	4	0	1.2192	98
Fly1	1F	2021-06-11	09:53:00	5	3	1.6002	100
Fly1	1G	2021-06-11	10:00:00	10	3	3.1242	179
Fly1	1H	2021-06-11	10:07:00	12	7	3.8354	176
Fly1	1I	2021-06-11	10:19:00	20	9	6.3246	165
Fly1	1J	2021-06-11	10:30:00	13	0	3.9624	230
Fly2	start	2021-06-01	03:00:00					220
Fly2	2A	2021-06-01	03:00:00	4	0	1.2192	261
Fly2	2B	2021-06-01	03:05:00	4	0	1.2192	81
Fly2	2C	2021-06-01	03:12:00	4	0	1.2192	261
Fly2	2D	2021-06-01	03:20:00	37	6	11.43	227
Fly2	2E	2021-06-01	03:29:00	20	7	6.2738	211
Fly2	2F	2021-06-01	03:36:00	3	6	1.0668	255
Fly2	2G	2021-06-01	03:44:00	23	4	7.112	235
Fly2	2H	2021-06-01	03:50:00	13	2	4.0132	185
Fly2	2I	2021-06-01	04:00:00	7	11	2.413	218
Fly2	2J	2021-06-01	04:12:00	13	7	4.1402	162
Fly3	start	2021-06-02	09:35:00					228
Fly3	3A	2021-06-02	09:39:00	7	0	2.1336	302
Fly3	3B	2021-06-02	09:46:00	24	11	7.5946	230
Fly3	3C	2021-06-02	09:53:00	20	11	6.3754	241
Fly3	3D	2021-06-02	10:33:00	81	4	24.7904	177
Fly3	3E	2021-06-02	10:42:00	12	4	3.7592	211
Fly3	3F	2021-06-02
Fly3	3G	2021-06-02
Fly3	3H	2021-06-02
Fly3	3I	2021-06-02
Fly3	3J	2021-06-02
Fly4	start	2021-06-02	12:52:00					215
Fly4	4A	2021-06-02	12:54:00	12	6	3.81	232
Fly4	4B	2021-06-02	12:59:00	10	9	3.2766	240
Fly4	4C	2021-06-02	01:07:00	11	5	3.4798	193
Fly4	4D	2021-06-02	01:31:00	75	11	23.1394	227
Fly4	4E	2021-06-02	01:38:00	8	10	2.6924	207
Fly4	4F	2021-06-02	01:46:00	19	4	5.8928	248
Fly4	4G	2021-06-02	01:54:00	13	7	4.1402	150
Fly4	4H	2021-06-02	02:03:00	11	11	3.6322	212
Fly4	4I	2021-06-02	02:12:00	26	3	8.001	234
Fly4	4J	2021-06-02
Fly5	start	2021-06-02	02:46:00					245
Fly5	5A	2021-06-02	02:50:00	9	6	2.8956	103
Fly5	5B	2021-06-02	03:03:00	72	2	21.9964	234
Fly5	5C	2021-06-02	03:09:00	25	3	7.6962	269
Fly5	5D	2021-06-02	03:10:00	31	10	9.7028	262
Fly5	5E	2021-06-02	03:19:00	49	5	15.0622	276
Fly5	5F	2021-06-02	03:25:00	63	6	19.3548	280
Fly5	5G	2021-06-02	03:31:00	70	0	21.336	266
Fly5	5H	2021-06-02
Fly5	5I	2021-06-02
Fly5	5J	2021-06-02
Fly6	start	2021-06-04	02:00:00					210
Fly6	6A	2021-06-04	02:01:00	7	10	2.3876	123
Fly6	6B	2021-06-04	02:06:00	7	3	2.2098	196
Fly6	6C	2021-06-04	02:13:00	27	10	8.4836	237
Fly6	6D	2021-06-04	02:14:00	10	2	3.0988	221
Fly6	6E	2021-06-04	02:25:00	33	11	10.3378	209
Fly6	6F	2021-06-04	02:32:00	5	7	1.7018	278
Fly6	6G	2021-06-04	02:53:00	12	4	3.7592	336
Fly6	6H	2021-06-04	02:55:00	8	7	2.6162	95
Fly6	6I	2021-06-04	03:01:00	17	1	5.207	250
Fly6	6J	2021-06-04	03:07:00	11	10	3.6068	211
Fly7	start	2021-06-04	03:15:00					215
Fly7	7A	2021-06-04	03:18:00	16	0	4.8768	242
Fly7	7B	2021-06-04	03:28:00	23	7	7.1882	181
Fly7	7C	2021-06-04	03:33:00	1	9	0.5334	114
Fly7	7D	2021-06-04	03:38:00	7	10	2.3876	185
Fly7	7E	2021-06-04	03:47:00	4	9	1.4478	293
Fly7	7F	2021-06-04	03:54:00	10	7	3.2258	124
Fly7	7G	2021-06-04	04:01:00	9	4	2.8448	222
Fly7	7H	2021-06-04	04:09:00	21	6	6.5532	196
Fly7	7I	2021-06-04	04:14:00	5	4	1.6256	113
Fly7	7J	2021-06-04	04:21:00	19	7	5.969	143
Fly8	start	2021-06-10	01:17:00					205
Fly8	8A	2021-06-10	01:33:00	12	11	3.937	270
Fly8	8B	2021-06-10	01:41:00	3	9	1.143	307
Fly8	8C	2021-06-10	01:49:00	34	0	10.3632	263
Fly8	8D	2021-06-10	01:56:00	13	5	4.0894	215
Fly8	8E	2021-06-10	02:04:00	12	8	3.8608	278
Fly8	8F	2021-06-10	02:10:00	10	0	3.048	327
Fly8	8G	2021-06-10	02:21:00	35	3	10.7442	289
Fly8	8H	2021-06-10	02:29:00	28	7	8.7122	239
Fly8	8I	2021-06-10
Fly8	8J	2021-06-10
Fly9	start	2021-06-10	12:55:00					205
Fly9	9A	2021-06-10	12:57:00	11	4	3.4544	36
Fly9	9B	2021-06-10	12:59:00	11	8	3.556	3
Fly9	9C	2021-06-10	01:00:00	7	11	2.413	299
Fly9	9D	2021-06-10	01:08:00	36	4	11.0744	353
Fly9	9E	2021-06-10	01:16:00	41	8	12.7	12
Fly9	9F	2021-06-10	01:17:00	4	10	1.4732	289
Fly9	9G	2021-06-10	01:24:00	11	6	3.5052	90
Fly9	9H	2021-06-10	01:32:00	30	3	9.2202	3
Fly9	9I
Fly9	9J
Fly10	start	2021-06-10	01:40:00					205
Fly10	10A	2021-06-10	02:06:00	77	0	23.4696	192
Fly10	10B	2021-06-10	02:09:00	20	4	6.1976	248
Fly10	10C	2021-06-10	02:16:00	25	1	7.6454	175
Fly10	10D	2021-06-10	02:25:00	3	4	1.016	273
Fly10	10E	2021-06-10	02:28:00	20	2	6.1468	196
Fly10	10F	2021-06-10	02:35:00	4	0	1.2192	119
Fly10	10G	2021-06-10	02:42:00	31	5	9.5758	114
Fly10	10H	2021-06-10	02:44:00	29	1	8.8646	263
Fly10	10I
Fly10	10J
Fly11	start	2021-06-10	03:13:00					195
Fly11	11A	2021-06-10	03:14:00	5	8	1.7272	137
Fly11	11B	2021-06-10	03:25:00	48	8	14.8336	265
Fly11	11C	2021-06-10	03:42:00	42	10	13.0556	276
Fly11	11D	2021-06-10	03:53:00	44	1	13.4366	241
Fly11	11E	2021-06-10	03:59:00	9	3	2.8194	217
Fly11	11F	2021-06-10	04:08:00	21	3	6.477	254
Fly11	11G	2021-06-10	04:13:00	9	6	2.8956	289
Fly11	11H
Fly11	11I
Fly11	11J
Fly12	start	2021-06-11	09:18:00					230
Fly12	12A	2021-06-11	09:20:00	28	8	8.7376	108
Fly12	12B	2021-06-11	09:25:00	5	1	1.5494	120
Fly12	12C	2021-06-11	09:34:00	11	6	3.5052	175
Fly12		2021-06-11	09:40:00	12	11	3.937	49
Fly12		2021-06-11	09:54:00	26	10	8.1788	349
Fly12		2021-06-11	10:10:00	4	11	1.4986	106
Fly12		2021-06-11	10:26:00	27		8.2296	8
Fly12		2021-06-11	10:32:00	28	3	8.6106	65
Fly12		2021-06-11
Fly12		2021-06-11
Fly13	start	2021-06-11	10:49:00					212
Fly13	13A	2021-06-11	10:52:00	7	11	2.413	282
Fly13		2021-06-11	10:58:00	4	5	1.3462	298
Fly13		2021-06-11	11:04:00	5	8	1.7272	295
Fly13		2021-06-11	11:10:00	4	9	1.4478	270
Fly13		2021-06-11	11:29:00	43	5	13.2334	2
Fly13
Fly13
Fly13
Fly13
Fly13
Fly14	start	2021-05-27	10:35:00					268
Fly14	14A	2021-05-27	10:40:00	3	11	1.1938	353
Fly14		2021-05-27	10:45:00	36	8	11.176	338
Fly14		2021-05-27	11:00:00	6	3	1.905	313
Fly14		2021-05-27	11:30:00	6	3	1.905	121
Fly14		2021-05-27	11:40:00	9	7	2.921	168
Fly14		2021-05-27	11:47:00	12	3	3.7338	38
Fly14		2021-05-27	12:38:00	44	4	13.5128	5
Fly14		2021-05-27	01:38:00	4	10	1.4732	130
Fly14		2021-05-27	01:45:00	4	10	1.4732	326
Fly14		2021-05-27
Fly14		2021-05-27
Fly15	start	2021-06-01	10:32:00					265
Fly15	15A	2021-06-01		3	11	1.1938	353
Fly15		2021-06-01		36	8	11.176	338
Fly15		2021-06-01		6	3	1.905	313
Fly15		2021-06-01		6	3	1.905	133
Fly15		2021-06-01		10		3.048	169
Fly15		2021-06-01		10		3.048	349
Fly15
Fly15
Fly15
Fly15
Fly16	start	2021-06-01	11:24:00					240
Fly16	16A	2021-06-01	11:27:00	12	10	3.9116	359
Fly16		2021-06-01	11:36:00	28	9	8.763	335
Fly16		2021-06-01	11:56:00	11	7	3.5306	52
Fly16		2021-06-01	12:05:00	14	0	4.2672	86
Fly16		2021-06-01	12:11:00	11	8	3.556	353
Fly16		2021-06-01
Fly16		2021-06-01
Fly16		2021-06-01
Fly16		2021-06-01
Fly16		2021-06-01
Fly16		2021-06-01
Fly17	start	2021-06-01	02:15:00					216
Fly17	17A	2021-06-01	02:17:00	5	4	1.6256	102
Fly17		2021-06-01	02:24:00	16	1	4.9022	198
Fly17		2021-06-01	02:49:00	64	11	19.7866	188
Fly17		2021-06-01	02:51:00	3	8	1.1176	116
Fly17		2021-06-01	03:02:00	22	2	6.7564	247
Fly17		2021-06-01	03:32:00	5	0	1.524	263
Fly17		2021-06-01
Fly17		2021-06-01
Fly17		2021-06-01
Fly17		2021-06-01
Fly18	start	2021-06-02	09:38:00					228
Fly18	18A	2021-06-02	09:44:00	11	5	3.4798	211
Fly18		2021-06-02	09:50:00	8	4	2.54	243
Fly18		2021-06-02	10:03:00	27	6	8.382	223
Fly18		2021-06-02	10:08:00	55	10	17.018	244
Fly18		2021-06-02	10:14:00	27	7	8.4074	253
Fly18		2021-06-02	10:21:00	6	7	2.0066	73
Fly18		2021-06-02	10:27:00	6	7	2.0066	96
Fly18		2021-06-02	10:31:00	33	6	10.2108	196
Fly18		2021-06-02	10:44:00	13	9	4.191	232
Fly18		2021-06-02
Fly19	start	2021-06-02	01:05:00					215
Fly19	19A	2021-06-02	01:09:00	4	0	1.2192	271
Fly19		2021-06-02	01:24:00	170	0	51.816	264
Fly19		2021-06-02	01:30:00	28	9	8.763	359
Fly19		2021-06-02	01:37:00	10	10	3.302	22
Fly19		2021-06-02	01:47:00	13	8	4.1656	65
Fly19		2021-06-02	01:56:00	4	5	1.3462	345
Fly19		2021-06-02	01:59:00	13	9	4.191	77
Fly19		2021-06-02	02:13:00	14	2	4.318	88
Fly19		2021-06-02	02:22:00	13	7	4.1402	158
Fly19		2021-06-02	02:28:00	8	10	2.6924	92
Fly20	start							230
Fly20				6	0	1.8288	15
Fly20				26	9	8.1534	354
Fly20				6	11	2.1082	205
Fly20				12	3	3.7338	97
Fly20				10	10	3.302	77
Fly20				18	0	5.4864	23
Fly20				10	9	3.2766	314
Fly20				12	5	3.7846	158
Fly20				89	0	27.1272	10
Fly20				10	10	3.302	313

## Sheet: Lokahi Park
ID	Step	date	time	feet	inches	dist (m)		heading (o)	heading (rad)
Fly1				63		19.2024	-65	115	2.00713
Fly1				22	4	6.8072	-122	58	1.01229
Fly1				52	5	15.9766	-122	58	1.01229
Fly2				86	9	26.4414	-150	30	0.523599
Fly3		2021-06-08	13:10:00	78	7	23.9522	-69	111	1.93732
Fly4		2021-06-08	13:20:00	75	9	23.0886	110	290	5.06145
Fly5		2021-06-08	13:25:00	43	6	13.2588	65	245	4.27606
Fly5		2021-06-08	13:28:00	32	9	9.9822	71	251	4.38078
Fly5		2021-06-08	13:34:00	6	3	1.905	79	259	4.5204
Fly5		2021-06-08	13:37:00	13	0	3.9624	-12	168	2.93215
Fly5		2021-06-08	13:41:00	3	11	1.1938	154	334	5.8294
Fly6		2021-06-08	13:45:00	72	9	22.1742	114	294	5.13127
Fly7		2021-06-08	14:02:00	74	5	22.6822	123	303	5.28835
Fly8		2021-06-08	14:18:00	97	8	29.7688	98	278	4.85202
Fly8		2021-06-08	14:25:00	130		39.624	94	274	4.7822
Fly8		2021-06-08	14:32:00	95	10	29.21	99	279	4.86947
Fly9		2021-06-08	14:58:00	43	5	13.2334	-80	100	1.74533
